# Supplementary material for: Potential Targeted Therapies in Ovarian Cancer
Source: Pharmaceuticals (Basel). 2022 Oct 26;15(11):1324. doi: 10.3390/ph15111324 (PMC9697427; doi:10.3390/ph15111324)
Supplement: Supplementary file 1 [file pharmaceuticals-15-01324-s001.zip]

Archive with 3 entries (3 files):
- pharmaceuticals-1921877-supplementary.pdf
- Supplementary material 1.pdf
- Supplementary material Table S3 .pdf
